# Supplementary material for: Clinician Perspectives of Communication with Aboriginal and Torres Strait Islanders Managing Pain: Needs and Preferences
Source: Int J Environ Res Public Health. 2022 Jan 29;19(3):1572. doi: 10.3390/ijerph19031572 (PMC8835490; doi:10.3390/ijerph19031572)
Supplement: Supplementary file 1 [file ijerph-19-01572-s001.zip]

Archive with 3 entries (3 files):
- Table S1 Cultural Awareness and Communication Needs Survey.pdf
- Table S2 Script Focus group.pdf
- Table S3 Clinicians ratings.pdf
